# Supplementary material for: India Multi- Regional Input-output Dataset for 32 States from 2011 to 2019
Source: Sci Data. 2026 Apr 24;13:947. doi: 10.1038/s41597-026-07227-x (PMC13316070; doi:10.1038/s41597-026-07227-x)
Supplement: Supplementary file 1 — SUPPLEMENTARY [file 41597_2026_7227_MOESM1_ESM.xlsx]

## Sheet: Mapping State
State_Std_Name	Andhra Pradesh	Assam	Bihar	Chhattisgarh	Goa	Gujarat	Haryana	Himachal Pradesh	Jammu & Kashmir	Jharkhand	Karnataka	Kerala	Madhya Pradesh	Maharashtra	Manipur	Meghalaya	Mizoram	Nagaland	Orissa	Punjab	Rajasthan	Sikkim	Tamil Nadu	Telangana	Tripura	Uttar Pradesh	Uttrakhand	West Bengal	A & N Island	Chandigarh	Delhi	Puducherry
Andhra Pradesh	1
Arunachal Pradesh
Assam		1
Bihar			1
Chhattisgarh				1
Goa					1
Gujarat						1
Haryana							1
Himachal Pradesh								1
Jammu & Kashmir									1
Jharkhand										1
Karnataka											1
Kerala												1
Madhya Pradesh													1
Maharashtra														1
Manipur															1
Meghalaya																1
Mizoram																	1
Nagaland																		1
Orissa																			1
Punjab																				1
Rajasthan																					1
Sikkim																						1
Tamil Nadu																							1
Telangana																								1
Tripura																									1
Uttar Pradesh																										1
Uttrakhand																											1
West Bengal																												1
A & N Island																													1
Chandigarh																														1
D & N Haveli						1
Daman & Diu						1
Delhi																															1
Lakshadweep																													1
Puducherry																																1

## Sheet: State_32
Andhra Pradesh
Assam
Bihar
Chhattisgarh
Goa
Gujarat
Haryana
Himachal Pradesh
Jammu & Kashmir
Jharkhand
Karnataka
Kerala
Madhya Pradesh
Maharashtra
Manipur
Meghalaya
Mizoram
Nagaland
Orissa
Punjab
Rajasthan
Sikkim
Tamil Nadu
Telangana
Tripura
Uttar Pradesh
Uttrakhand
West Bengal
A & N Island
Chandigarh
Delhi
Puducherry

## Sheet: Sector
IO_Sector_ID	Name
1	Agriculture
2	Livestock
3	Forestry and Logging
4	Fishing & Aquaculture
5	Coal & Lignite
6	Crude Petroleum
7	Natural Gas
8	Iron Ore
9	Non ferrous metal ores
10	Other Mining
11	Production, processing and preservation of meat, fish, fruit, vegetables, oils and fats
12	Manufacture of dairy products
13	Manufacture of grain mill products, etc. and animal feeds
14	Manufacture of other food products
15	Manufacture of beverages
16	Manufacture of tobacco products
17	Manufacture of textiles + cotton ginning
18	Manufacture of wearing apparel, except custom tailoring
19	Manufacture of leather and related products
20	Manufacture of Basic Iron and Steel + Casting of iron and steel
21	Manufacture of basic precious and non-ferrous metals + Casting of non-ferrous metals
22	Manufacture of fabricated metal products, except machinery and equipments
23	Manufacture of electronic component, consumer electronics, magnetic and optical media
24	Manufacture of computer and peripheral equipment
25	Manufacture of communication equipments
26	Manufacture of optical and electronics products n.e.c.
27	Manufacture of Electrical equipments
28	Manufacture of machinery and equipments n.e.c.
29	Manufacture of Transport
30	Manufacture of coke and refined petroleum products
31	Manufacture of chemical and chemical products except pharmaceuticals, medicinal and botanical products
32	Manufacture of pharmaceutical; medicinal chemicals and botanical products
33	Manufacture of rubber & plastic products
34	Manufacture of other non-metallic mineral products
35	Manufacture of wood and of products of wood and cork, except furniture; manufacture of articles of straw and plaiting material
36	Manufacture of paper and paper products
37	Printing and reproduction of recorded media except publishing
38	Manufacture of furniture
39	Other Manufacturing
40	Repair and installation of machinery and equipments
41	Construction
42	Electricity
43	Gas
44	Water supply
45	Railway Transport
46	Land Transport
47	Water Transport
48	Air Transport
49	Supportive & Auxiliary transport activities
50	Storage & warehousing
51	Communication
52	Trade
53	Hotels & Restaurant
54	Financial Services
55	Insurance Services
56	Ownership of dwellings
57	Education & Research
58	Medical and Health
59	Legal Services
60	Computer related services
61	Other Business services
62	Real estate activities
63	Renting of machinery and equipment
64	Community, Social & personal services
65	Other services
66	Public administration. & defence

## Sheet: Final_Demand
Private Final Consumption Expenditure
Government Final Consumption Expenditure
Gross Fixed Capital Formation
Valuables
Change in Stocks

## Sheet: GSVA
Order	Sector
1	Sector2#(a) Crops
2	Sector3#(b) Livestock
3	Sector4#(c) Forestry and Logging
4	Sector5#(d) Fishing and Aquaculture
5	Sector6#(ii) Mining and Quarrying
6	Sector8#II. Secondary Sector - (i) Manufacturing
7	Sector10#(iii) Construction
8	Sector9#(ii) Electricity, Gas, Water Supply and Other Utility Services
9	Sector17#(a) Railways
10	Sector18#(b) Road Transport
11	Sector19#(c) Water Transport
12	Sector20#(d) Air Transport
13	Sector21#(e) Services Incidental to Transport
14	Sector22#(f) Storage
15	Sector23#(g) Communication and Services Related to Broadcasting
16	Sector14#(a) Trade and Repair Services
17	Sector15#(b) Hotels and Restaurants
18	Sector24#(iii) Financial Services
19	Sector25#(iv) Real Estate, Ownership of Dwelling and Professional Services
20	Sector26#(v) Public Administration
21	Sector27#(vi) Other Services

## Sheet: Mapping
	'1.0Crops.xlsx'	'1.1Livestock.xlsx'	'1.2Forestry and Logging.xlsx'	'1.3Fishing and Aquaculture.xlsx'	'2.0Mining and Quarrying.xlsx'	'2.1 Secondary Sector - (i) Manufacturing.xlsx'	'2.2Electricity, Gas, Water Supply and Other Utility Services.xlsx'	'3.0Construction.xlsx'	'4.0Trade and Repair Services.xlsx'	'4.1Hotels and Restaurants.xlsx'	'4.3 Railways.xlsx'	'4.4Road Transport.xlsx'	'4.5 Water Transport.xlsx'	'4.6Air Transport.xlsx'	'4.7 Services Incidental to Transport.xlsx'	'4.8 Storage.xlsx'	'4.9 Communication and Services Related to Broadcasting.xlsx'	'5.0 Financial Services.xlsx'	'5.1 Real Estate, Ownership of Dwelling and Professional Services.xlsx'	'5.2 Public Administration.xlsx'	'5.3 Other Services.xlsx'
Agriculture	1
Livestock		1
Forestry and Logging			1
Fishing & Aquaculture				1
Coal & Lignite					0.166667
Crude Petroleum					0.166667
Natural Gas					0.166667
Iron Ore					0.166667
Non ferrous metal ores					0.166667
Other Mining					0.166667
Production, processing and preservation of meat, fish, fruit, vegetables, oils and fats						0.0333333
Manufacture of dairy products						0.0333333
Manufacture of grain mill products, etc. and animal feeds						0.0333333
Manufacture of other food products						0.0333333
Manufacture of beverages						0.0333333
Manufacture of tobacco products						0.0333333
Manufacture of textiles + cotton ginning						0.0333333
Manufacture of wearing apparel, except custom tailoring						0.0333333
Manufacture of leather and related products						0.0333333
Manufacture of Basic Iron and Steel + Casting of iron and steel						0.0333333
Manufacture of basic precious and non-ferrous metals + Casting of non-ferrous metals						0.0333333
Manufacture of fabricated metal products, except machinery and equipments						0.0333333
Manufacture of electronic component, consumer electronics, magnetic and optical media						0.0333333
Manufacture of computer and peripheral equipment						0.0333333
Manufacture of communication equipments						0.0333333
Manufacture of optical and electronics products n.e.c.						0.0333333
Manufacture of Electrical equipments						0.0333333
Manufacture of machinery and equipments n.e.c.						0.0333333
Manufacture of Transport						0.0333333
Manufacture of coke and refined petroleum products						0.0333333
Manufacture of chemical and chemical products except pharmaceuticals, medicinal and botanical products						0.0333333
Manufacture of pharmaceutical; medicinal chemicals and botanical products						0.0333333
Manufacture of rubber & plastic products						0.0333333
Manufacture of other non-metallic mineral products						0.0333333
Manufacture of wood and of products of wood and cork, except furniture; manufacture of articles of straw and plaiting material						0.0333333
Manufacture of paper and paper products						0.0333333
Printing and reproduction of recorded media except publishing						0.0333333
Manufacture of furniture						0.0333333
Other Manufacturing						0.0333333
Repair and installation of machinery and equipments						0.0333333
Construction								1
Electricity							0.333333
Gas							0.333333
Water supply							0.333333
Railway Transport											1
Land Transport												1
Water Transport													1
Air Transport														1
Supportive & Auxiliary transport activities															1
Storage & warehousing																1
Communication																	1
Trade									1
Hotels & Restaurant										1
Financial Services																		1
Insurance Services																					0.111111
Ownership of dwellings																					0.111111
Education & Research																					0.111111
Medical and Health																					0.111111
Legal Services																					0.111111
Computer related services																					0.111111
Other Business services																					0.111111
Real estate activities																			1
Renting of machinery and equipment																					0.111111
Community, Social & personal services																					0.111111
Other services																					0.111111
Public administration. & defence																				1

## Sheet: SUT
	Agriculture	Livestock	Forestry and Logging	Fishing & Aquaculture	Coal & Lignite	Crude Petroleum	Natural Gas	Iron Ore	Non ferrous metal ores	Other Mining	Production, processing and preservation of meat, fish, fruit, vegetables, oils and fats	Manufacture of dairy products	Manufacture of grain mill products, etc. and animal feeds	Manufacture of other food products	Manufacture of beverages	Manufacture of tobacco products	Manufacture of textiles + cotton ginning	Manufacture of wearing apparel, except custom tailoring	Manufacture of leather and related products	Manufacture of Basic Iron and Steel + Casting of iron and steel	Manufacture of basic precious and non-ferrous metals + Casting of non-ferrous metals	Manufacture of fabricated metal products, except machinery and equipments	Manufacture of electronic component, consumer electronics, magnetic and optical media	Manufacture of computer and peripheral equipment	Manufacture of communication equipments	Manufacture of optical and electronics products n.e.c.	Manufacture of Electrical equipments	Manufacture of machinery and equipments n.e.c.	Manufacture of Transport	Manufacture of coke and refined petroleum products	Manufacture of chemical and chemical products except pharmaceuticals, medicinal and botanical products	Manufacture of pharmaceutical; medicinal chemicals and botanical products	Manufacture of rubber & plastic products	Manufacture of other non-metallic mineral products	Manufacture of wood and of products of wood and cork, except furniture; manufacture of articles of straw and plaiting material	Manufacture of paper and paper products	Printing and reproduction of recorded media except publishing	Manufacture of furniture	Other Manufacturing	Repair and installation of machinery and equipments	Construction	Electricity	Gas	Water supply	Railway Transport	Land Transport	Water Transport	Air Transport	Supportive & Auxiliary transport activities
Paddy	1
Wheat	1
Coarse cereals	1
Gram	1
Arhar	1
Other pulses	1
Groundnut	1
Rapeseed and mustard	1
Other oil seeds	1
kapas	1
jute, hemp and mesta	1
Sugarcane	1
Coconut	1
Tobacco	1
Tea	1
Coffee	1
Rubber	1
Fruits	1
Vegetables	1
Other food crops	1
Milk		1
Wool		1
Egg and poultry		1
Other livestock products		1
Industry Wood			1
Firewood			1
Other forestry products			1
Inland Fish				1
Marine Fish				1
Coal and Lignite					1
Natural Gas							1
Crude petroleum						1
Iron ore								1
Manganese ore									1
Bauxite									1
Copper ore									1
Other Metallic minerals									1
Limestone										1
Mica										1
Other non metallic minerals										1
Processed poultry meat & poultry meat products											1
Processed other meat & meat products											1
Processed fish & fish products											1
Processed fruits & Processed Vegetables											1
Dairy products												1
Edible Oils and Fats												1
Grain Mill products, starch and starch products													1
Sugar													1
Bread & Bakery products													1
Miscellaneous food products														1
Alcoholic beverages															1
Non alcoholic beverages															1
Tea processed															1
Coffee processed															1
Tobacco Products																1
Cotton Yarn and Cotton Textiles																	1
Synthetic yarn and synthetic textiles																	1
Wool yarn and woolen textiles																	1
Silk yarn and silk textiles																	1
Carpet weaving																	1
Ready made garments																		1
Misc. textile products																		1
Leather footwear																			1
Leather and leather products except footwear																			1
Wood and wood products except furniture																																			1
Paper, Paper products and newsprint																																				1
Publishing, printing and allied activities																																					1
Furniture & Fixtures																																						1
Rubber products																																	1
Plastic products																																	1
Petroleum products																														1
Coal tar products																														1
Inorganic chemicals																															1
Organic chemicals																															1
Fertilizers																															1
Pesticides																															1
Paints, varnishes and lacquers																															1
Drugs and medicine																																1
Soaps, cosmetics and glycerin																																1
Synthetic fibres, resin																																1
Other chemicals and chemical products																																1
Cement																																		1
Non metallic mineral products																																		1
Iron and steel Ferro alloys																				1
Iron and steel casting and forging																				1
Iron and steel foundries																				1
Non ferrous basic metals (including alloys)																					1
Hand tools, hardware																						1
Miscellaneous metal products																						1
Tractors and other agricultural implements																												1
Industrial machinery for food and textile industry																												1
Industrial machinery (except food and textile)																												1
Machine tools																												1
Other non electrical machinery																												1
Electrical industrial machinery																							1
Electrical cables, wires																							1
Batteries																							1
Electrical appliances																							1
Communication equipment																									1
Other electrical machinery																									1
Electronic equipment including T.V																											1
Medical precision, optical instrument																											1
Watches and clocks																											1
Ships and boats																													1
Rail equipment																													1
Motor vehicles																													1
Motor cycles and scooters																													1
Bicycles, cycle-rickshaw																													1
Aircrafts & Spacecrafts																													1
Other transport equipment																													1
Gems & jewellery																																							1
Miscellaneous manufacturing																																							1
Construction and construction services																																									1
Electricity																																										1
Gas																																											1
Water Supply																																												1
Trade
Repair & Maintenance of Motor Vehicle																																								1
Hotels & Restaurant
Railway Transport																																													1
Land transport																																														1
Air transport																																																1
Water Transport																																															1
Supportive and Auxiliary transport activities																																																	1
Storage and warehousing
Communication services
Financial services
Insurance services
Ownership of dwellings
Real estate services
Renting of machinery & equipment
Research & Development Services
Legal services
Other Business services
Computer related services
Public administration and defence
Education services
Human health and social care services
Community, social and personal services
Recreation, entertainment and radio & TV broadcasting and other services
[truncated: 17 more columns]

## Sheet: Gravity_Sector
	Agriculture	Livestock	Forestry and Logging	Fishing & Aquaculture	Coal & Lignite	Crude Petroleum	Natural Gas	Iron Ore	Non ferrous metal ores	Other Mining	Production, processing and preservation of meat, fish, fruit, vegetables, oils and fats	Manufacture of dairy products	Manufacture of grain mill products, etc. and animal feeds	Manufacture of other food products	Manufacture of beverages	Manufacture of tobacco products	Manufacture of textiles + cotton ginning	Manufacture of wearing apparel, except custom tailoring	Manufacture of leather and related products	Manufacture of Basic Iron and Steel + Casting of iron and steel	Manufacture of basic precious and non-ferrous metals + Casting of non-ferrous metals	Manufacture of fabricated metal products, except machinery and equipments	Manufacture of electronic component, consumer electronics, magnetic and optical media	Manufacture of computer and peripheral equipment	Manufacture of communication equipments	Manufacture of optical and electronics products n.e.c.	Manufacture of Electrical equipments	Manufacture of machinery and equipments n.e.c.	Manufacture of Transport	Manufacture of coke and refined petroleum products	Manufacture of chemical and chemical products except pharmaceuticals, medicinal and botanical products	Manufacture of pharmaceutical; medicinal chemicals and botanical products	Manufacture of rubber & plastic products	Manufacture of other non-metallic mineral products	Manufacture of wood and of products of wood and cork, except furniture; manufacture of articles of straw and plaiting material	Manufacture of paper and paper products	Printing and reproduction of recorded media except publishing	Manufacture of furniture	Other Manufacturing	Repair and installation of machinery and equipments	Construction	Electricity	Gas	Water supply	Railway Transport	Land Transport	Water Transport	Air Transport	Supportive & Auxiliary transport activities
'1#Agriculture.xlsx'	1
'10#Other Mining.xlsx'										1
'11#Production, processing and preservation of meat, fish, fruit, vegetables, oils and fats.xlsx'											1
'12#Manufacture of dairy products.xlsx'												1
'13#Manufacture of grain mill products, etc. and animal feeds.xlsx'													1
'14#Manufacture of other food products.xlsx'														1
'15#Manufacture of beverages.xlsx'															1
'17#Manufacture of textiles + cotton ginning.xlsx'																	1
'19#Manufacture of leather and related products.xlsx'																			1
'2#Livestock.xlsx'		1
'20#Manufacture of Basic Iron and Steel + Casting of iron and steel.xlsx'																				1
'22#Manufacture of fabricated metal products, except machinery and equipments.xlsx'																						1
'27#Manufacture of Electrical equipments.xlsx'																											1
'28#Manufacture of machinery and equipments n.e.c..xlsx'																												1
'29#Manufacture of Transport.xlsx'																													1
'3#Forestry and Logging.xlsx'			1
'30#Manufacture of coke and refined petroleum products.xlsx'																														1
'31#Manufacture of chemical and chemical products except pharmaceuticals, medicinal and botanical products.xlsx'																															1
'32#Manufacture of pharmaceutical; medicinal chemicals and botanical products.xlsx'																																1
'33#Manufacture of rubber & plastic products.xlsx'																																	1
'34#Manufacture of other non-metallic mineral products.xlsx'																																		1
'36#Manufacture of paper and paper products.xlsx'																																				1
'39#Other Manufacturing.xlsx'																																							1
'43#Gas.xlsx'																																											1
'5#Coal & Lignite.xlsx'					1
'6#Crude Petroleum.xlsx'						1
'9#Non ferrous metal ores.xlsx'									1
[truncated: 17 more columns]

## Sheet: Gravity_Bridge
	Agriculture	Livestock	Forestry and Logging	Fishing & Aquaculture	Coal & Lignite	Crude Petroleum	Natural Gas	Iron Ore	Non ferrous metal ores	Other Mining	Production, processing and preservation of meat, fish, fruit, vegetables, oils and fats	Manufacture of dairy products	Manufacture of grain mill products, etc. and animal feeds	Manufacture of other food products	Manufacture of beverages	Manufacture of tobacco products	Manufacture of textiles + cotton ginning	Manufacture of wearing apparel, except custom tailoring	Manufacture of leather and related products	Manufacture of Basic Iron and Steel + Casting of iron and steel	Manufacture of basic precious and non-ferrous metals + Casting of non-ferrous metals	Manufacture of fabricated metal products, except machinery and equipments	Manufacture of electronic component, consumer electronics, magnetic and optical media	Manufacture of computer and peripheral equipment	Manufacture of communication equipments	Manufacture of optical and electronics products n.e.c.	Manufacture of Electrical equipments	Manufacture of machinery and equipments n.e.c.	Manufacture of Transport	Manufacture of coke and refined petroleum products	Manufacture of chemical and chemical products except pharmaceuticals, medicinal and botanical products	Manufacture of pharmaceutical; medicinal chemicals and botanical products	Manufacture of rubber & plastic products	Manufacture of other non-metallic mineral products	Manufacture of wood and of products of wood and cork, except furniture; manufacture of articles of straw and plaiting material	Manufacture of paper and paper products	Printing and reproduction of recorded media except publishing	Manufacture of furniture	Other Manufacturing	Repair and installation of machinery and equipments	Construction	Electricity	Gas	Water supply	Railway Transport	Land Transport	Water Transport	Air Transport	Supportive & Auxiliary transport activities
'1#Agriculture.xlsx'	1
'10#Other Mining.xlsx'							1	1		1
'11#Production, processing and preservation of meat, fish, fruit, vegetables, oils and fats.xlsx'											1
'12#Manufacture of dairy products.xlsx'												1
'13#Manufacture of grain mill products, etc. and animal feeds.xlsx'													1
'14#Manufacture of other food products.xlsx'														1
'15#Manufacture of beverages.xlsx'															1	1
'17#Manufacture of textiles + cotton ginning.xlsx'																	1	1	1
'19#Manufacture of leather and related products.xlsx'
'2#Livestock.xlsx'		1		1
'20#Manufacture of Basic Iron and Steel + Casting of iron and steel.xlsx'																				1	1
'22#Manufacture of fabricated metal products, except machinery and equipments.xlsx'																						1
'27#Manufacture of Electrical equipments.xlsx'																							1	1	1	1	1
'28#Manufacture of machinery and equipments n.e.c..xlsx'																												1
'29#Manufacture of Transport.xlsx'																													1
'3#Forestry and Logging.xlsx'			1
'30#Manufacture of coke and refined petroleum products.xlsx'																														1
'31#Manufacture of chemical and chemical products except pharmaceuticals, medicinal and botanical products.xlsx'																															1
'32#Manufacture of pharmaceutical; medicinal chemicals and botanical products.xlsx'																																1
'33#Manufacture of rubber & plastic products.xlsx'																																	1
'34#Manufacture of other non-metallic mineral products.xlsx'																																		1
'36#Manufacture of paper and paper products.xlsx'																																			1	1
'39#Other Manufacturing.xlsx'																																					1	1	1
'43#Gas.xlsx'																																										0	1
'5#Coal & Lignite.xlsx'					1
'6#Crude Petroleum.xlsx'						1
'9#Non ferrous metal ores.xlsx'									1
[truncated: 17 more columns]

## Sheet: Distance
meter	Andhra Pradesh	Assam	Bihar	Chattisgarh	Goa	Gujarat	Haryana	Himachal Pradesh	Jammu & Kashmir	Jharkhand	Karnataka	Kerala	Madhya Pradesh	Maharashtra	Manipur	Meghalaya	Mizoram	Nagaland	Odisha	Punjab	Rajasthan	Sikkim	Tamil Nadu	Telangana	Tripura	Uttar Pradesh	Uttarakhand	West Bengal	Andaman & Nicobar Islands	Chandigarh	Delhi	Puducherry
Andhra Pradesh	0	0	0	0	0	0	0	0	0	0	0	0	0	0	0	0	0	0	0	0	0	0	0	0	0	0	0	0	0	0	0	0
Assam	752506	0	0	0	0	0	0	0	0	0	0	0	0	0	0	0	0	0	0	0	0	0	0	0	0	0	0	0	0	0	0	0
Bihar	930109	271040	0	0	0	0	0	0	0	0	0	0	0	0	0	0	0	0	0	0	0	0	0	0	0	0	0	0	0	0	0	0
Chattisgarh	1.39676e+06	842621	571699	0	0	0	0	0	0	0	0	0	0	0	0	0	0	0	0	0	0	0	0	0	0	0	0	0	0	0	0	0
Goa	1.15291e+06	470845	569887	1.02126e+06	0	0	0	0	0	0	0	0	0	0	0	0	0	0	0	0	0	0	0	0	0	0	0	0	0	0	0	0
Gujarat	720477	306713	572347	1.14232e+06	453635	0	0	0	0	0	0	0	0	0	0	0	0	0	0	0	0	0	0	0	0	0	0	0	0	0	0	0
Haryana	1.80489e+06	1.16612e+06	1.22946e+06	1.53644e+06	695297	1.08459e+06	0	0	0	0	0	0	0	0	0	0	0	0	0	0	0	0	0	0	0	0	0	0	0	0	0	0
Himachal Pradesh	1.57961e+06	959850	1.05121e+06	1.41866e+06	493353	859865	226910	0	0	0	0	0	0	0	0	0	0	0	0	0	0	0	0	0	0	0	0	0	0	0	0	0
Jammu & Kashmir	2.09427e+06	1.44824e+06	1.49305e+06	1.74586e+06	978011	1.37402e+06	289448	515188	0	0	0	0	0	0	0	0	0	0	0	0	0	0	0	0	0	0	0	0	0	0	0	0
Jharkhand	1.76707e+06	1.28012e+06	1.42765e+06	1.84617e+06	858903	1.09081e+06	457801	441869	585283	0	0	0	0	0	0	0	0	0	0	0	0	0	0	0	0	0	0	0	0	0	0	0
Karnataka	2.11841e+06	1.40267e+06	1.37551e+06	1.50706e+06	965729	1.4125e+06	472560	648047	388403	909815	0	0	0	0	0	0	0	0	0	0	0	0	0	0	0	0	0	0	0	0	0	0
Kerala	2.23227e+06	1.48289e+06	1.38052e+06	1.35053e+06	1.12257e+06	1.57258e+06	836570	958886	793640	1.29162e+06	405395	0	0	0	0	0	0	0	0	0	0	0	0	0	0	0	0	0	0	0	0	0
Madhya Pradesh	2.62937e+06	1.88606e+06	1.70841e+06	1.45256e+06	1.62988e+06	2.04987e+06	1.47108e+06	1.5728e+06	1.424e+06	1.9279e+06	1.03907e+06	638188	0	0	0	0	0	0	0	0	0	0	0	0	0	0	0	0	0	0	0	0
Maharashtra	2.85584e+06	2.11773e+06	1.92981e+06	1.63167e+06	1.87446e+06	2.29032e+06	1.70922e+06	1.81719e+06	1.64627e+06	2.16459e+06	1.26647e+06	872988	247008	0	0	0	0	0	0	0	0	0	0	0	0	0	0	0	0	0	0	0
Manipur	3.08119e+06	2.36914e+06	2.15225e+06	1.76138e+06	2.18657e+06	2.57491e+06	2.09809e+06	2.18771e+06	2.05408e+06	2.55566e+06	1.66995e+06	1.26871e+06	630970	418381	0	0	0	0	0	0	0	0	0	0	0	0	0	0	0	0	0	0
Meghalaya	1.87864e+06	1.2613e+06	998738	489673	1.29869e+06	1.53788e+06	1.63146e+06	1.57809e+06	1.77449e+06	2.0199e+06	1.45486e+06	1.1795e+06	1.07829e+06	1.21645e+06	1.29069e+06	0	0	0	0	0	0	0	0	0	0	0	0	0	0	0	0	0
Mizoram	2.10198e+06	1.36602e+06	1.17675e+06	942952	1.16326e+06	1.5537e+06	1.19467e+06	1.22721e+06	1.25296e+06	1.64026e+06	884294	540914	534273	753857	1.02456e+06	659732	0	0	0	0	0	0	0	0	0	0	0	0	0	0	0	0
Nagaland	2.28382e+06	1.62295e+06	1.37554e+06	913869	1.56512e+06	1.87478e+06	1.7369e+06	1.7387e+06	1.8148e+06	2.16873e+06	1.44828e+06	1.0905e+06	767655	845981	864263	429909	564005	0	0	0	0	0	0	0	0	0	0	0	0	0	0	0
Odisha	2.58049e+06	1.89604e+06	1.66045e+06	1.22827e+06	1.78336e+06	2.1298e+06	1.84699e+06	1.88561e+06	1.87665e+06	2.2966e+06	1.49233e+06	1.09828e+06	602080	595716	544618	749222	658447	320314	0	0	0	0	0	0	0	0	0	0	0	0	0	0
Punjab	2.39292e+06	1.83423e+06	1.92616e+06	2.23452e+06	1.37156e+06	1.69372e+06	704618	878465	508024	641765	868712	1.25949e+06	1.86163e+06	2.06417e+06	2.48098e+06	2.28226e+06	1.75093e+06	2.31463e+06	2.35689e+06	0	0	0	0	0	0	0	0	0	0	0	0	0
Rajasthan	2.26984e+06	1.82813e+06	1.97604e+06	2.37444e+06	1.40646e+06	1.62449e+06	872916	955798	808176	549591	1.19658e+06	1.6017e+06	2.22863e+06	2.44491e+06	2.85683e+06	2.50366e+06	2.04405e+06	2.59844e+06	2.68033e+06	436602	0	0	0	0	0	0	0	0	0	0	0	0
Sikkim	2.14729e+06	1.65206e+06	1.7817e+06	2.15785e+06	1.21253e+06	1.47264e+06	642394	742839	581121	382375	968841	1.37423e+06	2.00483e+06	2.2249e+06	2.63447e+06	2.27385e+06	1.81071e+06	2.3649e+06	2.44838e+06	319118	233540	0	0	0	0	0	0	0	0	0	0	0
Tamil Nadu	2.40414e+06	1.9179e+06	2.04453e+06	2.40652e+06	1.47619e+06	1.7365e+06	874975	999782	746906	645722	1.12794e+06	1.52749e+06	2.14024e+06	2.34707e+06	2.76287e+06	2.49802e+06	1.9997e+06	2.56077e+06	2.62027e+06	288337	193747	265915	0	0	0	0	0	0	0	0	0	0
Telangana	2.19089e+06	1.67763e+06	1.79788e+06	2.15845e+06	1.23065e+06	1.50839e+06	630527	751244	538908	423925	927243	1.33222e+06	1.95915e+06	2.17632e+06	2.58765e+06	2.25928e+06	1.7808e+06	2.33801e+06	2.41326e+06	249973	269638	70595.3	248851	0	0	0	0	0	0	0	0	0
Tripura	2.24798e+06	1.67481e+06	1.76274e+06	2.07188e+06	1.21021e+06	1.54287e+06	540408	716863	360646	522421	738672	1.13882e+06	1.75607e+06	1.96772e+06	2.38163e+06	2.12882e+06	1.61299e+06	2.17528e+06	2.231e+06	164266	481454	288730	389275	224010	0	0	0	0	0	0	0	0
Uttar Pradesh	705549	54254.4	280587	847318	524174	321676	1.21931e+06	1.01192e+06	1.50188e+06	1.32617e+06	1.45656e+06	1.53312e+06	1.92817e+06	2.15831e+06	2.40392e+06	1.27847e+06	1.40557e+06	1.64796e+06	1.92539e+06	1.88517e+06	1.87329e+06	1.69969e+06	1.96559e+06	1.72624e+06	1.72616e+06	0	0	0	0	0	0	0
Uttarakhand	420421	365744	509988	996773	821293	478387	1.51038e+06	1.29489e+06	1.79678e+06	1.56586e+06	1.76765e+06	1.84256e+06	2.2139e+06	2.43813e+06	2.66082e+06	1.46997e+06	1.68443e+06	1.86841e+06	2.16209e+06	2.15498e+06	2.10253e+06	1.94653e+06	2.21136e+06	1.97962e+06	1.99977e+06	312644	0	0	0	0	0	0
West Bengal	3.34191e+06	2.62613e+06	2.57786e+06	2.58895e+06	2.18909e+06	2.63046e+06	1.5849e+06	1.8068e+06	1.31803e+06	1.86459e+06	1.2251e+06	1.23962e+06	1.39963e+06	1.44814e+06	1.80527e+06	2.36435e+06	1.7057e+06	2.14718e+06	1.99862e+06	1.35688e+06	1.78598e+06	1.66163e+06	1.60762e+06	1.59135e+06	1.38523e+06	2.67978e+06	2.99162e+06	0	0	0	0	0
Andaman & Nicobar Islands	471641	311449	553194	1.10485e+06	681918	272514	1.34694e+06	1.12466e+06	1.6361e+06	1.3618e+06	1.64699e+06	1.76753e+06	2.19402e+06	2.42726e+06	2.68046e+06	1.5513e+06	1.67655e+06	1.92604e+06	2.20416e+06	1.96601e+06	1.89154e+06	1.74396e+06	2.00725e+06	1.78047e+06	1.81456e+06	278783	226099	2.87097e+06	0	0	0	0
Chandigarh	1.40309e+06	670138	483738	528260	590034	888708	1.01016e+06	907274	1.21862e+06	1.34457e+06	1.00206e+06	923877	1.22715e+06	1.45294e+06	1.69994e+06	709673	699201	992646	1.24115e+06	1.70637e+06	1.85942e+06	1.63846e+06	1.88297e+06	1.63579e+06	1.54392e+06	707550	986754	2.15083e+06	981564	0	0	0
Delhi	1.76562e+06	1.02117e+06	951081	1.06474e+06	651628	1.10029e+06	575974	593961	706252	1.00929e+06	447218	472377	1.00994e+06	1.25695e+06	1.60713e+06	1.0712e+06	634009	1.16244e+06	1.2924e+06	1.21259e+06	1.44556e+06	1.21297e+06	1.42841e+06	1.19316e+06	1.05779e+06	1.07291e+06	1.38489e+06	1.62678e+06	1.29824e+06	554841	0	0
Puducherry	2.4372e+06	1.92287e+06	2.03606e+06	2.37605e+06	1.47149e+06	1.75646e+06	839645	985476	680552	670336	1.05276e+06	1.44743e+06	2.0526e+06	2.25548e+06	2.67229e+06	2.44739e+06	1.93151e+06	2.49438e+06	2.54365e+06	191318	294152	291389	109445	248075	320227	1.97194e+06	2.22744e+06	1.49861e+06	2.02854e+06	1.84966e+06	1.37619e+06	0

[truncated: 1 more sheets: SRIO]
